# Supplementary material for: Evaluating the knowledge of stroke management among the non-neurological healthcare professionals in an underdeveloped county in Southwestern China
Source: PLoS One. 2026 Jun 17;21(6):e0351499. doi: 10.1371/journal.pone.0351499 (PMC13274870; doi:10.1371/journal.pone.0351499)
Supplement: S1 File — The raw data of the study. (XLSX) [file pone.0351499.s006.xlsx]

## Sheet: final_data
Education	Doctor/Nurse	Working years	Professional Title	General hospital or not	Department	Having a neurologist as a regular work partner or not		GSK-1	GSK-2	GSK-3	GSK-4	GSK-5	GSK-6	GSK-7	GSK-8	GSK-9	GSK-10	HSM-1	HSM-2	HSM-3	HSM-4	HSM-5	HSM-6	HSM-7	HSM-8	HSM-9	AMS-1	AMS-2	AMS-3	AMS-4	AMS-5	AMS-6	AMS-7	AMS-8	AMS-9	AMS-10
4	1	28	4	1	1	1		5	5	5	5	5	5	5	1	1	1	1	5	5	5	5	5	1	1	5	5	4	4	4	4	5	5	5	5	1
4	2	13	2	1	1	1		4	4	4	5	4	4	5	1	4	1	4	4	4	5	4	5	1	1	4	4	4	5	3	3	4	4	4	4	3
4	1	17	3	1	2	1		5	5	5	5	5	5	4	1	4	1	1	5	5	5	5	5	1	1	4	5	5	5	5	5	5	5	5	5	1
2	2	8	1	1	3	2		4	4	4	4	4	4	4	5	2	2	2	4	4	4	4	4	2	2	4	5	4	3	3	4	4	4	4	4	2
3	2	2	2	1	3	1		4	3	4	4	4	4	4	5	3	2	2	4	4	4	4	4	2	2	4	5	4	4	3	4	4	4	4	4	2
3	2	2	2	1	3	2		4	3	4	4	4	4	4	5	3	2	3	4	4	4	4	4	2	2	4	5	4	4	3	4	4	4	4	4	2
3	2	0	2	1	1	2		4	4	4	5	4	4	4	5	2	2	2	4	4	4	4	4	2	2	4	4	3	4	4	4	4	4	4	4	2
3	1	32	3	1	1	2		5	5	2	5	5	5	5	1	5	1	2	5	5	5	5	5	1	1	5	5	2	4	4	5	5	5	5	5	1
4	1	6	2	1	1	1		5	5	5	5	5	5	5	1	1	1	1	5	5	5	5	5	1	1	5	5	5	5	5	5	5	5	5	5	1
3	2	1	2	1	2	1		5	4	4	5	5	5	5	1	2	1	4	5	4	5	4	4	1	1	4	5	5	4	4	4	4	4	4	5	2
3	2	9	1	1	2	1		5	3	5	5	5	5	5	1	4	1	3	4	2	4	4	3	1	1	3	3	2	2	2	3	3	3	3	4	3
3	2	3	2	1	1	1		4	4	5	5	5	5	5	1	3	1	4	4	4	5	4	5	1	2	5	5	5	3	4	4	4	4	3	4	3
4	1	17	3	1	3	1		5	5	5	5	5	5	4	1	4	2	4	5	2	4	4	5	1	1	5	4	4	4	4	4	4	4	4	4	2
4	2	0	2	1	2	1		4	4	4	4	4	4	4	5	4	3	3	3	3	4	4	4	2	2	4	4	4	4	4	4	4	4	4	3	3
4	1	28	3	1	3	1		4	4	4	4	4	4	4	5	2	1	2	5	4	5	4	5	1	1	5	5	4	4	4	4	4	4	4	4	2
3	2	0	1	1	1	2		4	4	4	5	4	4	4	1	2	2	3	3	5	5	5	5	1	1	5	3	3	4	3	3	4	4	4	4	2
4	2	10	2	1	3	1		4	4	3	4	4	4	5	1	3	2	2	5	2	5	4	5	1	1	5	4	3	4	4	4	5	5	5	4	3
4	1	17	4	1	2	1		5	4	4	4	5	5	5	1	4	1	5	5	5	5	4	5	1	3	5	5	5	5	5	5	5	5	5	2	5
3	2	4	2	1	1	1		4	4	4	4	4	4	4	1	2	1	2	5	5	5	4	5	1	1	4	5	5	4	4	4	4	4	4	4	3
2	1	35	3	1	1	1		4	4	4	4	4	4	4	1	3	1	4	4	4	5	4	4	2	2	5	5	4	3	3	4	3	4	3	3	3
4	1	14	3	1	3	2		4	4	4	4	4	4	4	5	3	1	3	5	3	4	4	5	1	1	4	5	4	4	4	4	4	4	4	3	3
3	2	19	3	1	2	1		4	4	4	5	4	5	5	1	2	2	2	5	4	4	4	5	1	1	4	4	4	3	2	4	2	4	4	4	2
4	2	9	2	1	2	1		5	5	5	5	5	5	5	1	1	1	5	5	5	5	5	5	1	1	5	4	2	3	3	4	3	4	3	4	3
4	1	15	3	1	3	1		5	5	5	5	5	5	5	1	4	1	1	5	5	5	5	5	1	1	5	5	5	5	5	5	5	5	5	5	1
3	2	6	2	1	3	1		5	4	4	3	3	4	5	1	1	1	4	3	5	5	5	5	1	1	5	4	3	4	4	5	4	4	4	4	2
4	2	13	3	1	2	2		5	5	5	5	5	5	5	1	4	1	5	2	2	5	5	3	1	1	5	4	3	3	2	5	3	5	5	5	1
3	2	1	2	1	1	1		5	5	5	5	5	5	5	1	4	1	5	2	5	5	3	3	1	1	5	4	4	3	2	5	3	5	2	4	5
4	2	5	2	1	2	1		4	2	4	5	5	5	5	1	2	1	1	5	5	5	5	5	1	1	4	5	4	4	2	4	4	5	2	4	3
4	2	11	2	1	3	1		3	4	5	5	5	5	5	1	1	1	2	5	5	4	5	5	1	1	5	5	4	4	4	4	5	4	5	5	3
4	1	1	1	1	1	2		4	3	3	4	4	3	4	3	4	1	4	4	4	4	4	4	2	2	4	2	2	2	2	4	3	4	3	3	3
3	2	1	1	1	3	1		4	4	4	4	4	4	4	5	2	2	3	4	4	5	3	5	1	2	5	5	4	4	4	4	5	5	4	4	2
4	2	11	3	1	3	1		4	4	4	4	3	4	5	1	4	2	3	4	4	5	4	5	1	2	4	4	2	3	3	4	4	4	4	4	3
4	1	8	3	1	1	2		5	5	5	5	5	4	5	1	4	1	4	5	5	5	5	5	1	1	5	5	4	4	4	4	4	4	4	4	3
4	2	12	2	1	2	1		5	5	5	5	5	5	5	1	2	1	1	5	5	5	5	5	1	1	5	5	2	5	2	4	5	5	5	5	2
4	1	2	2	1	1	2		5	5	5	5	5	5	5	1	1	1	4	5	5	5	5	5	1	1	5	4	4	3	2	4	3	5	4	4	4
5	1	14	3	1	1	1		1	5	5	5	5	5	5	1	5	1	4	5	5	5	4	5	1	1	5	5	5	5	5	5	5	5	5	5	1
4	1	2	2	1	1	1		5	5	5	5	5	5	5	1	3	1	4	3	4	5	5	5	2	1	5	4	3	3	3	4	5	5	4	4	3
4	1	2	2	1	1	1		4	3	4	4	5	4	4	1	5	1	4	4	4	4	4	4	2	2	4	3	2	3	2	4	4	4	2	2	3
4	1	1	1	1	1	2		5	5	5	5	5	5	5	1	1	1	3	5	5	5	5	5	1	1	5	5	4	4	4	4	4	4	4	4	2
4	2	13	3	1	1	1		3	2	5	5	5	5	5	1	4	1	1	5	5	5	5	5	1	1	5	5	4	5	5	5	5	5	5	5	1
2	2	10	2	1	1	2		5	5	5	5	5	5	5	1	5	5	5	5	5	5	5	5	1	1	5	5	5	5	5	5	5	5	5	5	1
4	2	6	2	1	1	1		5	5	5	5	5	5	5	1	5	5	1	5	5	5	5	5	1	1	5	5	5	5	5	5	5	5	5	5	1
4	1	28	4	1	2	1		5	5	4	5	5	5	5	1	4	1	4	5	4	4	4	5	1	1	5	5	4	4	4	4	5	5	4	5	4
4	2	8	2	1	3	1		4	4	4	5	5	5	5	1	1	1	1	5	5	5	5	5	1	1	5	4	4	4	5	4	4	4	4	4	2
3	1	27	3	1	2	2		4	4	4	4	4	4	4	4	4	1	2	4	4	4	4	4	1	2	5	5	4	4	4	4	4	4	4	4	4
4	1	5	2	1	3	1		5	5	5	5	5	5	5	1	3	1	4	5	3	5	5	5	1	1	5	5	5	5	5	5	5	5	5	5	1
4	1	20	4	1	4	2		4	4	4	4	4	4	4	1	4	1	4	4	3	5	5	5	1	1	3	4	2	3	3	4	2	4	2	4	4
3	2	1	1	1	3	2		5	5	5	5	5	5	5	1	4	1	5	5	2	5	5	5	1	1	5	3	3	5	4	5	5	5	4	5	1
4	1	13	3	1	3	1		4	4	4	4	4	4	4	5	4	2	3	4	3	4	4	4	2	2	4	5	4	4	4	4	4	4	4	4	3
5	1	8	3	1	2	1		5	5	5	5	5	5	4	5	4	1	2	3	5	5	2	5	1	1	5	4	4	4	4	4	2	4	4	4	2
4	1	11	2	1	1	1		5	2	5	5	5	5	5	1	1	1	4	5	5	5	5	5	1	1	5	5	5	5	4	5	5	5	5	5	1
5	1	1	2	1	1	1		4	4	4	4	4	4	4	5	2	2	4	4	2	4	4	4	2	2	4	5	2	4	2	4	3	4	3	2	2
4	2	8	2	1	1	1		4	5	5	5	5	5	5	1	1	1	2	4	5	5	5	4	2	2	4	4	4	4	4	4	4	4	4	4	2
4	2	6	2	1	2	1		4	4	4	5	5	4	5	1	3	1	2	4	3	5	5	5	1	1	5	4	5	4	3	4	5	4	2	2	4
4	2	10	2	1	1	1		4	4	4	5	5	5	5	1	1	1	2	5	5	5	5	5	1	1	5	4	4	4	3	4	4	4	4	4	2
4	1	6	2	1	1	1		5	5	5	5	5	5	5	1	5	1	4	5	5	5	5	5	1	1	5	5	5	5	4	4	4	4	4	4	4
4	1	8	3	1	1	1		5	5	5	5	5	5	5	1	4	1	2	5	5	5	5	5	1	1	5	5	2	5	4	5	5	5	5	5	4
3	1	26	3	1	2	1		5	5	5	5	5	5	5	1	4	1	2	5	5	5	5	5	1	1	5	4	4	5	5	4	5	5	4	5	2
4	1	2	3	1	2	2		4	2	4	4	4	4	4	5	4	2	3	4	2	4	4	4	2	2	4	4	4	3	3	4	3	4	3	3	3
3	2	27	3	1	2	1		5	5	5	5	5	5	5	1	1	1	1	5	5	5	5	5	1	1	5	5	5	5	5	5	5	5	5	5	1
3	2	2	2	1	3	2		5	5	5	5	5	5	5	1	1	1	4	5	5	5	5	5	1	1	5	5	5	5	5	5	2	5	3	5	1
4	1	7	2	1	3	1		5	4	4	4	4	4	5	1	4	1	4	5	4	4	4	5	1	2	4	5	4	4	4	4	4	4	4	4	3
4	2	15	2	1	3	1		4	4	4	4	5	4	5	1	2	1	2	4	4	5	5	5	1	1	5	5	5	5	4	5	5	5	4	4	3
4	1	5	2	1	2	1		5	5	5	5	5	5	5	3	5	1	5	5	4	5	5	5	2	3	5	4	2	2	4	3	4	4	1	5	3
4	1	19	3	1	3	1		5	5	5	5	5	5	5	1	5	1	1	5	5	5	5	5	1	1	5	5	5	5	5	5	5	5	5	5	5
4	1	10	3	1	1	1		5	5	5	5	5	5	5	1	4	1	4	5	3	5	4	5	1	2	5	5	4	4	4	5	5	5	5	5	3
3	2	19	3	1	1	2		4	2	4	4	4	4	4	5	4	2	2	4	4	4	4	4	2	2	4	4	2	3	3	4	4	4	4	4	3
2	2	12	2	1	3	1		4	3	3	5	5	4	5	5	3	1	1	5	5	5	5	5	1	1	5	4	4	3	3	3	4	4	4	4	2
3	2	3	2	1	1	2		4	3	4	4	4	4	4	1	3	1	3	3	3	5	4	4	1	2	3	5	4	4	4	4	3	4	3	3	3
3	2	21	3	1	1	1		5	4	4	4	5	4	4	5	2	2	2	4	4	4	4	4	2	2	4	5	4	4	4	4	4	4	4	4	2
4	2	5	2	1	3	1		5	4	4	5	5	5	5	5	4	1	2	4	3	5	5	5	1	3	4	4	4	4	4	4	4	4	4	3	4
4	1	32	3	1	3	1		5	5	5	5	5	5	5	1	1	1	5	2	5	5	5	5	1	2	5	5	4	5	4	5	5	4	5	4	1
4	1	15	3	1	1	2		4	4	4	4	4	4	4	5	4	2	2	4	4	4	4	4	2	2	4	4	2	4	4	4	4	4	2	4	3
4	1	10	3	1	1	1		5	5	5	5	5	5	5	1	4	1	4	5	5	5	5	5	1	1	5	4	5	4	4	4	4	4	5	5	3
4	1	3	3	1	1	1		5	5	5	5	5	5	5	1	5	1	1	5	2	5	5	5	1	1	5	5	5	4	4	4	5	5	4	5	3
4	2	12	2	1	3	1		4	4	4	5	5	4	4	5	4	1	2	4	4	4	4	5	1	1	5	5	4	5	4	3	4	4	4	4	2
4	2	11	2	1	2	1		4	4	5	5	5	5	5	1	1	1	2	5	5	5	5	5	1	1	5	5	5	5	3	5	3	5	3	4	1
4	1	27	3	1	3	1		4	4	4	4	4	4	4	5	2	2	2	4	4	5	4	5	1	1	4	4	4	4	4	4	4	4	4	4	2
4	2	11	2	1	2	1		5	5	5	5	5	5	5	1	4	1	4	3	4	5	5	5	1	1	5	5	4	5	3	5	5	5	5	5	1
4	2	15	3	1	2	1		5	5	5	5	3	5	5	1	3	1	4	5	5	5	5	5	1	1	5	4	5	5	2	5	3	5	4	3	1
3	2	3	2	1	1	1		4	4	4	4	4	4	4	5	2	2	4	4	4	4	4	4	2	2	4	4	4	4	4	4	4	4	4	4	3
4	2	11	2	1	1	2		4	2	5	5	4	4	4	1	4	1	4	3	4	5	3	5	2	1	4	2	2	2	2	4	3	4	2	3	3
4	2	31	4	1	1	1		5	5	4	4	4	4	5	1	4	1	4	4	2	5	5	5	2	1	4	4	2	3	2	5	5	4	4	2	2
3	2	1	1	1	1	2		5	3	5	5	5	5	4	5	4	1	3	4	4	4	4	5	1	1	4	2	3	3	3	3	4	4	4	3	3
4	2	12	2	1	1	1		4	4	4	4	4	4	4	5	4	2	4	4	4	4	4	4	2	2	4	4	4	4	4	4	4	4	4	3	3
3	2	1	1	1	3	2		4	4	5	5	4	4	5	5	2	2	3	5	4	5	5	5	2	1	5	4	3	3	2	4	3	4	2	3	3
4	2	12	2	1	2	1		5	4	4	5	5	4	5	1	3	1	1	5	5	5	5	5	1	1	4	4	4	5	4	4	5	5	4	5	2
3	2	11	2	1	2	1		5	4	5	5	4	4	5	5	2	1	2	3	5	5	4	4	1	1	4	4	4	5	4	4	5	5	4	4	2
4	1	18	4	1	2	1		4	4	4	4	4	4	4	5	3	2	4	5	2	5	3	5	1	1	5	4	3	3	3	3	4	4	4	4	4
3	2	1	1	1	2	2		4	4	4	4	4	4	4	5	4	1	4	5	2	5	5	5	1	1	5	4	5	3	2	5	4	4	4	4	1
4	1	11	3	1	1	2		4	4	4	4	4	4	4	1	2	2	3	3	4	4	4	4	1	1	5	4	2	3	4	4	4	4	4	4	4
4	2	9	2	1	2	1		4	4	4	4	4	4	4	5	2	2	4	4	4	4	4	4	2	2	4	3	4	4	4	4	4	4	4	4	2
3	2	1	1	1	4	2		5	4	5	5	5	5	5	1	4	1	4	5	5	5	5	5	1	1	5	4	2	3	3	4	4	5	5	5	1
4	2	15	3	1	4	2		5	4	5	5	5	5	5	1	4	1	4	5	5	5	5	5	1	1	5	4	2	3	4	4	4	5	5	5	1
4	2	13	3	1	1	2		4	2	4	5	5	5	4	5	4	1	1	5	5	5	5	5	1	1	5	5	4	3	2	5	5	5	5	5	1
4	2	17	3	1	2	2		5	4	4	2	3	4	4	1	2	1	4	4	4	5	4	5	1	2	5	5	4	4	3	4	4	4	4	4	2
4	2	16	3	1	3	1		5	5	5	5	5	5	5	1	1	1	1	5	5	5	5	5	1	1	5	5	5	4	4	4	5	5	5	5	1
3	2	17	3	1	1	2		5	4	4	4	4	4	4	3	4	1	5	2	2	4	4	4	2	2	5	4	3	3	4	3	3	4	2	2	4
3	2	1	1	1	2	2		4	4	5	5	5	5	5	1	1	1	1	5	5	5	5	5	1	1	5	3	5	4	3	4	4	4	4	4	2
4	2	11	2	1	2	2		5	5	5	5	5	5	5	1	1	1	1	5	5	5	5	5	1	1	5	2	2	3	3	3	3	3	3	3	3
4	2	12	3	1	2	2		5	4	5	5	4	3	5	1	4	2	4	2	2	5	4	5	1	1	5	4	3	4	2	4	5	4	3	3	2
2	2	5	2	1	1	2		5	5	5	5	5	5	5	1	1	1	1	5	5	5	5	5	1	1	5	5	5	5	5	5	5	5	5	5	1
4	2	15	3	1	1	1		5	5	5	5	5	5	5	1	4	1	2	5	2	5	4	4	1	1	5	5	4	3	4	4	5	4	4	4	1
4	2	12	3	1	2	1		5	5	5	5	5	5	5	1	4	1	4	2	5	5	5	5	1	1	5	5	4	5	2	5	5	5	4	5	1
4	2	10	2	1	3	1		3	5	4	4	5	3	5	5	4	1	1	4	3	5	4	5	1	1	5	5	5	5	5	5	5	5	5	5	1
4	2	23	4	1	2	1		5	5	5	5	5	5	5	1	3	1	2	5	4	5	5	5	1	1	5	4	2	3	4	5	5	5	5	5	3
4	2	10	2	1	1	2		4	5	5	4	4	4	4	1	2	2	1	4	4	5	4	4	1	1	5	4	4	4	4	4	4	4	4	4	2
4	2	11	2	1	2	1		5	5	5	5	5	5	5	1	1	1	2	2	1	5	5	5	1	1	5	4	4	4	4	5	5	5	5	5	1
3	2	3	2	1	2	2		5	5	5	5	5	5	5	1	3	1	5	1	2	5	5	5	1	1	3	4	3	3	4	4	3	4	4	3	3
3	2	1	2	1	2	2		5	4	5	5	1	5	4	1	4	1	1	4	2	1	5	4	1	1	5	3	3	3	2	4	4	4	4	4	1
4	2	11	3	1	3	1		4	5	4	5	5	5	5	1	3	1	1	5	4	5	5	5	1	1	5	5	5	3	2	4	5	5	4	4	4
4	2	10	2	1	1	1		3	4	4	4	3	4	4	5	2	2	3	4	4	5	3	4	1	1	5	3	3	4	4	4	4	4	3	4	3
4	1	8	3	1	2	2		5	5	5	5	5	5	5	1	1	1	1	5	5	5	5	5	1	1	5	5	5	5	5	5	5	5	5	5	1
4	2	23	3	1	2	2		5	5	5	5	5	5	5	1	4	1	1	5	5	5	5	5	1	1	5	5	4	5	4	5	5	5	5	4	4
4	2	29	4	1	1	1		4	4	4	4	4	4	4	5	4	2	2	4	4	4	4	4	2	2	4	3	2	3	2	4	4	4	4	4	2
4	1	20	4	1	1	1		5	5	5	5	5	5	5	1	5	1	1	5	5	5	5	5	1	1	5	4	2	3	4	5	5	5	5	2	4
4	2	14	3	1	1	1		4	3	4	4	4	4	4	5	4	2	3	4	4	4	4	4	2	2	4	4	4	3	2	4	2	4	3	2	3
4	2	9	2	1	1	2		4	4	4	4	4	4	4	5	2	2	2	4	4	4	4	4	2	2	4	3	3	3	3	3	3	3	3	3	3
4	1	8	3	1	2	2		5	4	4	4	4	4	4	1	4	1	4	5	5	5	5	5	1	1	4	5	4	4	4	4	5	5	4	4	2
3	2	1	1	1	2	2		5	5	5	4	5	5	5	1	2	1	1	5	5	5	5	5	1	1	5	3	3	3	3	5	4	4	5	4	1
3	2	1	1	1	2	2		4	4	4	4	4	4	5	4	4	2	4	2	3	4	4	4	2	3	4	4	4	4	2	4	3	4	3	2	2
3	2	14	3	1	2	2		5	2	5	5	5	5	5	1	4	1	1	5	5	5	5	5	1	1	5	3	2	5	4	5	5	5	3	3	3
4	2	5	2	1	2	2		5	5	5	5	5	5	5	1	4	1	4	5	5	5	4	4	1	1	5	5	5	5	5	5	4	4	4	5	4
4	2	14	2	1	2	1		5	4	4	5	5	5	5	1	4	1	1	5	2	5	5	4	1	1	5	2	5	3	3	4	5	4	4	4	1
4	1	40	3	1	2	1		4	4	4	4	4	4	4	1	4	2	4	3	4	3	4	4	2	3	4	4	3	3	3	4	4	4	3	3	4
3	2	4	1	1	2	1		5	5	4	5	5	5	5	1	1	1	1	5	5	5	5	5	1	1	5	4	4	4	4	5	5	5	5	5	1
4	1	4	2	1	2	2		5	5	5	5	5	5	5	1	1	1	4	5	5	5	5	5	1	1	5	5	5	5	5	5	5	5	5	5	1
4	1	27	4	1	2	1		4	4	4	4	4	4	4	1	3	2	4	4	3	5	5	4	2	3	4	5	2	3	4	4	4	5	4	4	4
3	2	36	4	1	2	1		5	2	4	5	5	5	5	1	1	1	1	5	5	5	5	5	1	1	5	4	4	5	4	5	5	5	5	2	4
3	2	2	2	1	2	2		5	5	5	4	4	4	3	5	2	2	2	4	4	4	4	4	2	2	4	4	3	5	4	4	4	4	4	4	2
4	1	36	4	1	1	2		5	4	4	4	4	5	5	1	2	1	1	5	5	5	5	5	1	1	5	4	4	4	3	4	4	4	3	4	3
4	1	28	4	1	1	1		5	2	2	5	5	5	4	1	5	1	4	3	5	5	5	5	1	1	5	4	2	3	2	4	5	4	3	3	3
4	2	7	2	1	2	1		4	4	4	4	4	4	4	5	2	2	2	4	4	4	4	4	2	2	4	4	2	3	2	4	3	4	4	4	2
3	2	1	1	1	2	2		4	4	4	4	1	2	4	5	4	1	4	4	4	4	4	4	2	2	4	3	3	3	4	4	4	4	4	3	2
4	2	15	3	1	2	2		4	4	4	4	5	5	5	1	2	1	2	4	4	5	3	4	2	2	4	4	2	3	2	4	4	4	4	4	3
3	2	1	2	1	2	1		5	4	5	5	5	5	5	1	4	1	2	5	5	5	5	4	1	1	5	5	5	5	5	5	5	4	4	5	1
3	2	6	2	1	2	1		4	4	4	4	4	4	4	5	2	2	4	4	4	4	4	4	2	2	3	4	4	4	4	4	4	4	4	4	3
2	2	5	2	1	1	2		3	2	5	5	5	5	5	1	1	1	4	5	5	5	5	5	1	2	4	4	4	4	3	4	4	3	3	3	2
4	2	14	3	1	1	2		4	2	5	4	5	4	5	1	1	1	1	5	5	5	5	5	1	1	5	5	5	5	5	5	5	4	3	4	4
4	2	11	2	1	2	1		4	4	4	4	4	4	4	5	2	2	3	4	4	4	4	4	2	2	4	3	2	3	2	4	3	3	3	4	3
3	2	12	1	1	2	2		5	5	5	5	5	5	5	1	1	1	1	5	2	5	5	5	1	1	5	3	5	3	5	5	5	5	5	5	1
5	1	1	2	1	2	1		5	5	5	5	5	5	5	1	3	1	3	4	5	5	5	5	1	1	5	4	3	3	3	4	5	5	5	5	1
4	2	15	3	1	2	1		5	3	4	4	4	4	5	1	3	1	1	5	5	5	4	5	1	1	5	3	3	4	3	3	4	4	4	4	2
3	2	30	4	1	1	1		4	4	4	4	4	4	4	5	2	2	2	4	4	4	4	5	1	1	4	4	4	3	2	4	2	4	4	4	2
3	1	20	3	1	1	2		4	4	4	4	4	4	4	1	3	1	4	5	5	5	4	5	1	1	4	5	5	5	4	5	5	5	5	4	2
3	2	16	3	1	1	1		4	4	4	4	4	4	4	5	4	2	3	4	3	4	4	4	2	2	4	4	2	3	2	4	4	3	4	3	3
4	2	25	3	1	1	2		4	4	4	4	4	4	4	5	4	2	3	4	4	5	5	5	1	2	5	4	3	3	2	4	4	4	4	3	3
4	2	15	3	1	1	1		5	5	3	5	5	5	5	1	4	1	1	5	5	5	5	5	1	1	5	5	4	4	4	5	5	5	3	5	3
3	2	1	2	1	2	2		5	5	5	5	5	5	5	1	1	1	1	5	5	5	5	5	1	1	5	5	5	5	5	5	5	5	5	5	1
3	2	4	2	1	2	2		5	4	3	5	5	5	5	1	3	1	1	5	5	5	5	5	1	1	5	5	5	5	5	5	5	5	5	5	1
4	2	2	2	1	2	2		5	5	5	5	5	5	5	1	5	1	5	5	5	5	5	5	1	1	5	5	2	3	2	5	5	5	5	5	4
4	2	20	2	1	2	2		5	5	5	5	5	5	5	1	5	1	5	5	5	5	5	5	1	1	5	5	2	3	2	5	5	5	5	5	4
4	2	12	2	1	2	2		5	5	5	5	5	5	5	1	1	1	1	5	5	5	5	5	1	1	5	5	2	3	2	5	5	5	5	5	1
3	2	11	2	1	4	2		5	5	5	5	5	5	5	1	1	1	1	5	5	5	5	5	1	1	5	4	4	4	4	5	5	5	5	5	1
3	2	13	2	1	4	1		5	5	5	5	5	5	5	1	1	1	1	5	5	5	5	5	1	1	5	5	4	5	4	5	5	5	5	5	1
3	2	1	1	1	1	1		5	5	5	5	5	5	5	1	4	1	1	5	5	5	5	5	1	1	5	4	4	4	4	5	5	5	4	4	2
2	2	10	2	1	4	2		5	3	5	5	5	5	5	1	4	1	4	5	3	4	4	4	1	1	5	4	2	3	3	4	3	4	4	4	2
4	2	6	2	1	1	2		3	3	5	5	5	4	4	1	3	2	2	4	3	5	4	4	2	2	4	5	3	3	4	4	3	4	3	4	3
3	2	1	1	1	2	1		4	4	4	4	4	4	4	5	2	2	2	4	4	4	4	4	2	2	4	4	3	3	3	3	3	3	3	3	3
4	2	34	4	1	3	1		5	5	4	4	4	4	4	1	4	1	2	5	5	5	5	5	1	1	4	3	2	3	2	4	4	4	4	4	3
4	1	10	3	1	1	1		4	4	4	4	4	4	4	5	3	1	3	4	4	5	4	4	1	1	4	4	4	3	3	4	4	4	4	4	3
3	1	36	2	1	1	1		5	4	4	4	4	4	4	5	2	2	2	4	4	4	4	4	2	2	4	5	4	4	4	4	4	4	4	4	2
3	1	8	2	1	1	2		5	5	4	5	5	5	5	1	5	1	2	5	4	5	5	5	1	1	5	5	4	3	2	4	4	4	3	4	3
2	2	13	3	1	1	1		5	4	5	5	5	5	5	1	1	1	1	5	5	5	5	5	1	1	5	5	2	3	5	5	5	5	5	5	1
4	1	33	4	1	1	1		5	3	4	4	5	4	4	1	3	1	4	5	5	5	5	5	1	1	5	5	4	4	4	4	5	5	4	5	3
4	2	13	2	1	1	1		4	3	4	4	4	4	4	5	2	2	2	4	3	4	4	4	2	2	4	4	3	4	4	4	4	4	4	4	2
4	2	12	3	1	2	1		5	1	5	5	5	5	5	1	2	2	1	5	5	5	5	4	1	1	5	5	3	5	4	5	4	5	5	5	1
2	2	9	2	2	5	2		4	4	4	4	4	4	4	5	2	2	2	4	4	4	4	2	2	2	4	5	4	5	4	4	2	3	4	4	2
4	2	10	2	2	5	1		3	3	3	4	4	3	3	1	3	1	3	4	4	4	4	3	2	2	3	4	2	3	2	3	3	3	3	3	3
3	1	8	2	2	5	2		4	4	4	4	4	4	4	5	2	2	2	4	4	4	4	4	2	2	4	4	2	4	2	4	4	4	4	4	2
3	1	35	3	2	5	1		4	4	4	4	4	4	4	5	2	2	2	4	4	4	4	4	2	2	4	4	4	3	3	3	4	4	4	4	2
4	2	12	2	2	5	1		2	4	4	4	4	4	4	5	2	3	2	4	4	4	4	3	2	3	2	3	2	3	2	4	3	3	2	4	2
4	1	28	3	2	5	2		4	4	4	2	4	4	3	5	4	1	4	5	4	4	4	2	2	2	4	4	3	3	2	4	2	4	4	4	4
3	1	28	3	2	5	2		3	4	5	5	5	5	5	1	4	1	4	5	4	5	5	2	2	2	5	4	3	3	4	4	2	4	3	2	3
3	1	28	2	2	5	2		4	4	4	4	5	5	4	1	3	1	2	4	5	5	4	5	1	1	5	5	2	3	2	5	5	5	5	5	2
4	2	1	2	1	5	2		4	4	4	4	5	4	4	5	4	2	4	2	2	5	4	4	2	3	3	5	2	4	3	3	4	4	2	3	4
4	1	20	4	2	5	1		5	4	5	5	5	5	4	1	3	1	2	5	5	5	5	4	1	2	4	5	3	4	4	4	3	4	4	4	2
4	1	4	2	2	5	2		4	4	5	4	4	4	5	1	4	1	2	4	5	5	5	5	1	1	5	4	4	3	4	4	2	5	5	5	1
4	2	15	2	2	5	2		4	3	4	4	4	4	4	5	3	2	2	4	4	4	4	2	2	2	4	4	2	3	2	4	2	2	4	4	2
3	2	2	2	2	5	2		3	3	3	3	3	3	3	5	3	2	2	4	3	3	3	3	3	2	4	3	3	4	4	3	2	3	2	3	5
4	1	13	3	2	5	1		4	4	4	4	4	4	4	5	2	2	4	4	4	4	4	1	2	2	4	5	4	4	2	4	1	4	4	3	3
4	2	8	2	2	5	2		4	4	4	5	5	5	5	3	4	1	4	5	2	5	4	1	1	1	5	4	4	5	4	4	1	3	2	5	2
4	2	16	3	2	5	1		5	5	4	4	4	4	4	5	3	2	3	3	3	4	4	2	2	2	4	4	3	3	2	3	3	3	3	3	3
4	1	32	3	2	5	1		4	4	4	4	4	4	4	5	4	2	2	4	4	4	4	2	2	2	4	4	2	2	4	4	2	4	2	4	4
4	2	13	3	2	5	2		5	5	5	5	5	5	5	1	1	1	1	5	5	5	5	5	1	1	5	5	5	5	5	5	5	5	5	5	1
4	2	25	3	2	5	2		4	3	4	5	4	4	3	3	3	2	4	3	2	1	4	2	2	3	4	4	2	3	2	3	2	4	3	3	3
4	1	10	3	2	5	1		5	4	5	5	5	5	5	1	1	1	1	5	5	5	5	5	1	1	5	5	5	5	5	5	5	5	5	5	1
3	1	14	3	2	5	2		5	4	4	4	4	4	4	5	2	3	2	4	4	4	3	4	2	2	4	4	4	4	4	3	4	4	4	3	3
3	2	18	3	2	5	2		5	5	5	5	5	5	5	1	1	1	1	4	4	4	5	5	1	1	5	5	4	4	4	4	4	4	4	4	2
3	1	32	4	2	5	2		5	5	5	5	5	5	5	1	1	1	1	5	5	4	5	5	1	5	5	5	5	5	5	5	5	5	5	5	1
3	1	30	3	2	5	2		4	4	4	5	5	5	5	1	1	1	4	5	5	5	5	5	1	1	5	5	5	5	5	5	5	4	3	3	1
4	2	11	3	2	5	2		4	4	4	4	4	4	4	5	2	2	2	4	4	4	4	4	2	2	4	4	2	3	2	3	4	4	4	4	2
3	1	20	3	2	5	1		5	5	5	5	5	5	5	1	5	1	5	5	5	5	5	2	1	1	5	5	5	4	4	5	1	5	5	5	4
4	2	13	4	2	5	2		4	4	4	4	4	4	4	5	2	2	2	4	4	5	5	5	1	1	5	5	5	5	5	5	5	5	5	5	1
3	1	30	3	2	5	2		5	5	5	5	5	5	5	1	1	1	1	5	5	5	4	5	1	1	5	5	5	5	5	5	5	5	5	5	1
3	1	8	2	2	5	2		5	5	5	5	5	5	5	1	1	1	1	5	5	5	5	5	1	1	5	5	5	5	5	5	5	5	5	5	1
3	2	12	2	2	5	1		5	5	5	5	5	5	5	1	1	1	1	5	5	5	5	5	1	1	5	5	4	5	5	5	5	5	5	5	1
4	1	30	3	2	5	2		5	5	5	5	5	5	5	1	1	1	1	5	5	5	5	5	1	1	5	5	5	5	5	5	5	5	5	5	1
3	1	5	1	2	5	2		4	4	4	4	4	4	4	5	2	2	2	4	4	4	4	4	2	2	4	4	4	5	5	4	4	4	4	4	2
4	1	18	3	2	5	1		5	5	5	5	5	5	5	1	1	1	1	5	5	5	5	5	1	1	5	5	5	5	5	5	5	5	5	5	1
4	1	20	3	2	5	1		5	5	5	5	5	5	5	1	1	1	1	5	5	5	5	5	1	1	5	5	5	5	5	5	5	5	5	5	1
3	1	32	4	2	5	1		5	5	5	5	5	5	5	1	5	1	5	4	5	5	5	2	1	1	5	5	4	4	5	5	2	5	5	5	4
4	1	21	3	2	5	1		5	5	5	5	5	5	5	1	5	1	5	5	5	5	5	1	1	1	5	4	4	4	4	5	1	5	5	5	4
3	1	28	3	2	5	1		5	5	5	5	5	5	5	1	5	1	5	5	5	5	5	1	1	1	5	4	4	4	4	5	1	5	5	5	4
3	1	29	3	2	5	1		5	5	5	5	5	5	5	1	5	1	5	5	5	5	5	1	1	1	5	4	4	4	4	5	1	5	5	5	4
3	2	11	1	2	5	2		5	2	4	4	4	4	5	1	1	1	4	5	5	5	4	1	1	2	5	4	3	3	2	5	2	4	4	5	2
3	1	28	4	2	5	2		4	2	2	2	4	2	4	5	2	1	2	4	3	4	4	2	2	3	3	4	4	3	4	4	2	4	2	4	3
3	2	1	2	2	5	2		5	3	5	5	5	5	5	1	3	1	4	5	5	5	5	1	1	1	4	3	2	2	3	5	1	5	5	2	1
4	2	12	1	2	5	2		5	4	5	5	5	5	5	1	5	1	1	5	4	5	5	1	1	1	5	5	4	3	4	4	1	5	5	4	2
4	2	15	2	2	5	1		4	4	4	5	4	4	4	1	3	2	2	4	3	4	4	2	2	2	4	4	2	3	2	4	2	4	4	4	2
3	2	10	3	2	5	2		5	5	5	5	5	5	5	1	5	1	1	5	5	5	5	1	1	1	5	5	5	5	2	4	2	5	5	1	1
2	1	12	2	2	5	2		5	4	4	5	2	4	4	4	4	1	1	5	5	5	2	1	1	1	5	4	4	4	4	4	4	4	4	2	4
3	2	2	2	2	5	2		3	4	4	4	4	4	3	3	3	3	3	3	3	3	3	4	3	1	4	4	4	4	3	4	4	4	4	4	3
3	2	12	2	2	5	2		5	3	4	4	4	4	4	5	2	1	2	4	3	4	5	1	2	1	4	3	2	4	2	3	1	4	4	4	3
4	2	15	2	2	5	2		5	4	4	4	4	4	4	5	2	2	3	4	3	4	4	3	2	3	4	4	3	3	4	4	3	4	4	3	2
4	1	20	2	2	5	1		4	4	4	4	4	4	4	5	2	2	2	4	2	4	4	2	2	2	4	5	4	4	4	4	2	4	2	4	4
3	1	1	1	2	5	2		5	5	4	5	5	5	5	1	4	1	1	5	4	5	1	1	1	1	5	5	4	4	3	3	1	3	2	2	2
3	2	32	4	2	5	2		5	5	5	5	5	5	5	1	5	1	1	5	4	5	5	1	1	1	5	5	4	4	4	5	3	5	5	5	5
3	1	10	3	2	5	2		5	5	5	5	5	5	5	1	1	1	1	5	5	5	5	5	1	1	5	4	2	5	5	5	2	5	5	5	1
3	2	10	2	2	5	1		5	5	5	5	5	5	5	1	5	1	1	5	4	5	5	1	1	1	5	5	4	4	4	5	4	5	5	4	2
3	1	2	1	2	5	2		4	4	4	4	4	4	4	5	5	2	1	5	4	1	5	1	1	1	5	4	4	4	4	4	3	4	4	2	4
4	2	30	2	2	5	2		5	5	4	5	5	1	5	1	4	1	1	5	4	5	5	1	1	1	5	5	4	5	4	4	2	4	4	4	2
3	1	2	1	2	5	2		4	4	4	4	4	4	4	5	5	2	1	5	5	5	5	1	1	1	5	4	4	4	4	5	1	5	5	5	4
2	1	3	1	2	5	2		5	5	5	5	5	5	5	1	5	1	1	5	5	5	5	1	1	1	5	4	4	4	4	5	1	5	5	5	4
4	2	6	1	2	5	2		5	5	5	5	5	5	5	1	5	1	1	5	4	5	5	1	1	1	5	4	2	4	2	4	1	2	2	3	3

## Sheet: Preliminary_Application
Number	Gender	Age	Education	Doctor/Nurse	Working years	Professional Title	Department	Having a neurologist as a regular work partner or not	GSK-1	GSK-2	GSK-3	GSK-4	GSK-5	GSK-6	GSK-7	GSK-8	GSK-9	GSK-10	HSM-1	HSM-2	HSM-3	HSM-4	HSM-5	HSM-6	HSM-7	HSM-8	HSM-9	AMS-1	AMS-2	AMS-3	AMS-4	AMS-5	AMS-6	AMS-7	AMS-8	AMS-9	AMS-10
1	2	52	4	2	29	4	Neurology	1	5	5	5	5	5	5	5	1	4	1	4	5	5	5	5	5	1	1	5	5	5	5	5	5	5	5	5	5	2
2	2	32	4	2	11	2	Neurology	1	2	2	2	5	4	4	4	1	5	2	1	5	2	5	5	5	1	2	4	5	5	5	5	5	5	5	5	3	3
3	2	30	2	2	3	2	Neurology	1	2	2	2	5	4	4	4	1	5	2	1	5	2	5	5	5	1	2	4	5	5	5	5	5	5	5	5	3	3
4	2	31	3	2	10	2	Neurology	1	2	2	2	5	5	4	5	1	5	1	3	5	3	5	4	5	1	2	5	4	4	3	4	4	5	4	5	4	5
5	1	38	4	1	11	3	Neurology	1	4	4	4	4	4	4	4	1	4	1	4	4	4	4	4	4	2	2	4	5	5	4	5	4	4	4	4	4	4
6	1	53	4	1	31	5	Neurology	1	4	5	5	5	5	5	5	1	4	1	4	5	5	5	5	5	1	1	5	5	5	5	5	5	5	5	5	5	4
7	2	32	4	1	9	3	Neurology	1	5	5	5	5	5	5	5	1	4	1	4	5	5	5	5	5	1	1	5	4	5	4	4	5	5	5	5	2	4
8	2	31	4	2	12	3	Neurology	1	4	2	5	5	5	5	5	1	5	1	1	4	3	5	5	5	1	1	5	5	5	5	5	5	5	5	5	5	4
9	2	36	4	1	11	3	Neurology	1	5	5	5	5	5	5	5	5	5	4	5	5	1	5	5	5	2	5	5	5	5	5	5	5	5	5	5	5	5
10	2	26	4	1	3	2	Neurology	1	5	5	5	5	5	5	5	1	5	1	5	5	5	5	5	5	1	1	5	5	5	4	5	5	5	5	5	5	5
11	2	32	4	2	13	3	Neurology	1	5	4	4	5	5	5	5	1	3	1	2	5	5	5	5	5	1	1	5	5	5	4	5	5	5	5	5	4	3
12	2	32	4	2	13	2	Neurology	1	4	3	4	4	4	4	4	5	4	2	2	4	4	5	5	5	1	1	5	5	4	3	5	5	5	5	5	5	1
13	2	35	3	2	11	3	Neurology	1	5	5	5	5	5	5	5	1	1	1	1	5	5	5	5	5	1	1	5	5	5	5	5	5	5	5	5	5	1
14	1	46	4	1	20	4	Neurology	1	4	4	4	4	4	4	4	5	4	2	4	4	4	4	4	4	2	4	5	5	5	5	5	5	5	4	5	5	4
